# Supplementary material for: De novo missense variants in FBXO11 alter its protein expression and subcellular localization
Source: Hum Mol Genet. 2021 Sep 9;31(3):440–54. doi: 10.1093/hmg/ddab265 (PMC8825234; doi:10.1093/hmg/ddab265)
Supplement: Table_S1_050721_ddab265 [file table_s1_050721_ddab265.xlsx]

## Sheet: current study
Individual	1	2	3	4	5	6	7	8	9	10	11	12	13	14	15	16	17	18	19	20	21	22	23
Gender	f	f	m	m	f	m	m	f	m	m	m	m	m	m	m	m	f	m	f	f	m	m	m
Age at last investigation	11 y	15 y	10 y 1 mo	20 y	15 y	10 y 2 mo	9 y 6 mo	1 y 9 mo	3 y 3 mo	4 y	14 y	5 y 7 mo	2 y 10 mo	9 y 1 mo	8 y 8 mo	10 y 6 mo	8 y	15 mo	17 y	11 y 2 mo	3 y 10 mo	11 y 6 m	17 y
variant description NM_001190274.1	c.412 A>G, p. (Arg138Gly)	c.2036A>G, p.(Asn679Ser)	c.1645G>A p.(Gly549Arg)	c.502_504del, p.(Phe168del)	c.404A>G, p.(Lys135Arg)	c.1261G>A, p.(Gly421Arg)	c.617A>G, p.(Tyr206Cys)	c.554G>A, p.(Arg185His)	c.2125A>G, p.(Met709Val)	c.1949A>C, p.(His650Pro)	c.2729A>T, p.(Asp910Val)	c.1648G>C, p.(Gly550Arg)	c.1504A>C, p.(Thr502Pro)	c.1733C>G, p.(Thr578Arg)	c.1797+1G>A, p.?	c.2224C>T, p.(Arg742*)	c.2338+1G>A, p.?	c.588-2A>G, p.?	c.1696del, p.(Ile566Phefs*6)	deletion FBXO11 ex2-11 (7.4kb)	deletion FBXO11 ex1-7 (70kb)	deletion FBXO11 ex2-23, MSH6 (56.5kb)	deletion FBXO11 ex2-23. MSH6 (96.3kb)
genomic position (GRCh37)	chr2:g.48066588T>C	chr2:g.48040977T>C	chr2:g.48049414C>T	chr2:g.48066081_83delGAA	chr2:g.48066596T>C	chr2:g.48059625C>T	ch2:g.48063111T>C	chr2:g.48066031C>T	chr2:g.48040475T>C	chr2:g.48045975T>G	chr2:g.48035312T>A	chr2:g.48049411C>G	chr2:g.48050394T>G	chr2:g.48047565G>C	chr2:g.48047500C>T	chr2:g.48040376G>A	chr2:g.48037454C>T	chr2:g.48063142T>C	chr2:g.48049363del	chr2:g.48059488-48066908del	arr[GRCh37] 2p16.3(48060343_48130379)x1	chr2:g.48010373-48066908del	arr[GRCh37] 2p16.3(48033641_48129949)x1
detection method	DDG2P-panel	trio exome	trio exome	trio exome	trio exome	trio exome	Exome pool seq	single exome	trio exome	single exome	trio exome	trio exome	trio exome	single exome	trio exome	trio exome	ID panel (1663 genes)	trio exome	trio exome	trio exome (CNV analysis), confirmed by MLPA	Affymetrix Cytoscan HD array, confirmed by MLPA	trio exome (CNV analysis)	SNP array
test setting: clinical or research (which ethic commitee?)	clinical	clinical	clinical	research (DDD)	clinical	research (ethic committee Hospital Universitario La Paz)	research (ethic committee FAU Erlangen-Nürnberg)	research (consent Research Centre for Medical Genetics, Moscow)	clinical	research (consent Research Centre for Medical Genetics, Moscow)	research (DDD)	clinical	clinical	clinical	clinical	clinical	clinical	research (Royal Childrens Hospital HREC, Melbourne)	research (DDD)	clinical	clinical	clinical	research (DDD), confirmed with diagnostic SNP array
Inheritance/ De novo?	de novo	de novo	de novo	de novo	de novo	de novo	de novo	de novo	de novo	de novo	de novo	de novo	de novo	de novo	de novo	de novo	de novo	de novo	de novo	de novo	de novo	de novo	de novo
ACMG classification	4 (PM1 + PM2 + PM5 + PM6 + PP2)	4 (PS2 + PM1 + PM2 +PP2)	4 (PS2 + PM1 + PM2 + PP2)	5 (PS2 + PM1 + PM2 + PM4)	4 (PS2 + PM1 + PM2 + PP2)	4 (PS2 + PM1 + PM2 + PP2)	4 (PM2 + PM6 + PP2 + PP3)	4 (PM1 + PM2 + PM6 +PP2 + PP3)	4 (PS2 + PM1 + PM2 + PP2)	4 (PM1 + PM2 + PM6 + PP2)	4 (PS2 + PM2 + PM5 + PP2)	4 (PS2 + PM1 + PM2 + PP2)	4 (PS2 + PM1 + PM2 + PP2)	4 (PM2 + PM6 + PP2 + PP3)	5 (PVS1 + PS2 + PM2)	5 (PVS1 + PS2 + PM2)	4 (PM2 + PM4 + PM6)	5 (PVS1 + PS2 + PM2)	5 (PVS1 + PS2 + PM2)	na	na	na	na
Other WES results	no	no	no	no	PRODH2: NM_021232.1:c.694C>T, p.(Leu232Phe), homozygous	no	no	KANSL1: NM_015443.3 :c.404T>G, (p.Leu135Ter), de novo	no	no	no	no	no	no	no	no	nk	no	missense variant ASXL1 maternally inherited (VUS)	no	na	duplication 3q28 (CCDC50 ex1-9) - maternally inherited	na
Birth
B. weight (SD)	3000 g (-0.9SD)	4120 g (1.3SD)	3890 g (0.7SD)	3850 g (0.5SD)	3010 g (0.4SD)	2700 g (-1.5SD)	1190 g (0.5SD) (28SSW)	2680 g (-1.8SD)	4410 g (1.8SD)	3002 g (-0.2SD)	2300 g (-1.3SD)	2940 g (-1.6SD)	2750 g	2690 g	3460 g (-0.4SD)	3600 g (0.1SD)	2200 g (<-2SD)	3440 g (-0.4SD)	3200 g	3325 g (0.4SD)	4465 g (1.6SD)	2850 g (-1.5SD)	3170 g (-0.3SD)
B. length (SD)	48 cm (-1.1SD)	55 cm (2SD)	48.9 cm (-1SD)	na	na	na	32-36 cm (-1.9--0.2SD)	48 cm (-1.7SD)	52 cm (-0.2SD)	52 cm (0.8SD)	na	47 cm (-2.4SD)	49 cm	na	na	na	na	na	na	49 cm (-0.4SD)	57 cm (1.7SD)	48 cm (-1.7SD)	na
B. OFC (SD)	34 cm (-0.5)	36 cm (1SD)	34.3 cm (-0.5SD)	na	na	na	26 cm (0.3SD)	33 cm (-1.5SD)	37 cm (1.1SD)	34 cm (-0.3SD)	na	33 cm (-2SD)	33 cm	na	na	na	31 cm (<-2SD)	na	na	33 cm (-1SD)	36 cm (0.1SD)	na	na
Growth at last investigation
Weight (SD)	54.8 kg (1.3SD)	53.1 kg (-0.4SD)	25.8 kg (-1.9SD)	72.1 kg (0.1SD)	94.1 kg (2.2 SD)	38.3 kg (0.4SD)	10.4kg (-3.1SD) (2y8mo)	11 kg (-0.5SD)	15.8 kg (0.1SD)	15 kg (-1.2SD)	38 kg (-2SD)	26.6 kg (1.7SD)	11.5 kg	25.8 kg	33 kg (0.5SD)	21.4 kg (-1.3SD) (7 y 4 mo)	31 kg (0.7SD)	9.15 kg (-1.5SD)	0SD	65 kg (1.8SD)	17 kg (0.1SD)	51 kg (0.9SD)	55 kg (-1.6SD)
Height (SD)	148.5 cm (0.1SD)	169.1 cm (0.7SD)	not measured at last appt	174.1 cm (-0.7SD)	169.8 cm (0.8 SD)	137.5 cm (-0,8SD)	82cm (-3.8SD) (2y8mo)	85 cm (0SD)	91.5 cm (-2.1SD)	110 cm (1.3SD)	156 cm (-1.3SD)	109.7 cm (-1.2SD)	89 cm	138 cm	133.5 cm (-0.2SD)	116.6 cm (-2SD) (7 y 4 mo)	127 cm (-0.5SD)	76 cm (-1.5SD)	0SD	155 cm (0.9SD)	108 cm (1.1SD)	147 cm (-0.3SD)	175 cm (-0.5SD)
OFC (SD)	53 cm (-0.2SD)	55.2 cm (0.2SD)	49.7 cm (-2.6SD)	55.2 cm (-1SD)	56.8 cm (1.2 SD)	53.5 cm (-0.2SD)	48.5cm (-1.1SD) (2y8mo)	47 cm (-0.4SD)	51.5 cm (0.7SD)	50.5 cm (-0.4SD)	na	48.2 cm (-2.5SD)	48 cm	52.1 cm	53 cm (-0.2SD)	50.5cm (-1.5SD) (7 y 4 mo)	49 cm (-2.1SD)	45.5 cm (-1.7SD)	1.9SD	52 cm (-1SD)	50 cm (-0.6SD)	54.5 cm (0.2SD)	na
Development
Walking at age	30 mo	14 mo	pulling to a stand, not yet cruising/walking	12 mo	30 mo	20 mo	18 mo, unsteady gait	8 mo	18 mo	not walking	30 mo	20 mo	21 mo	delayed, clumsy	18 mo	delayed	17 mo	25 mo	18 mo	21 mo	23 mo	17 mo	2 y
first words at age/speech abilities	30 mo	bilingual (German, Polish)	coos/babbles, no meaningful verbal words, able to sign "please" and "all done"	delayed	36 mo	36 mo	18 mo, delayed	6 mo, delayed	18 mo, delayed	absent speech	significant delay	9 mo / 3-5 word sentences, grammatically incorrect, difficult to understand (5 y 7 mo)	1y / ~30 words, 2-word sentences	few words until 4 y, started combining words into phrases at 4 y	delayed	delayed speaks OK now but attended SALT and first words late	delayed, currently speaks simple sentences, articulatio issues	40 words by 22 mo, pronounciation issues at 4 y	moderate delay	21 mo	delayed, syllables	3y / reduced vocabulary at 11.5 y	delayed, 3-4 y
DD/ID (tested)	moderate ID	IQ normal (90), KITAP abnormal	severe ID, no formal testing completed	DD/ID (special education)	IQ 57 (9 y)	mild ID (regular school with support)	DD, but normal IQ (80-130 depending on test)	severe, after seizure onset	DD	severe	mild	mild	DD	DD	mild ID (regular school with support)	moderate	mild	moderate	mild (in special school)	mild (IQ 52)	DD	moderate (IQ 50)	mild (IQ 62)
Regression	no	no	yes - associated with growth spurts, 3-4 w to regain skills	no	no	no	no	yes after seizure onset (stopped walking, crawling, talking)	no	no	no	no	no	no	no	no	no	no	no	no	no	no	no
neurological/behavioral anomalies
Seizures (onset) (type)	no	(dyscognitive, frontal focal)	yes (3 y) (petite epileptic seizures)	no	no	no	no, but abnormal EEG	yes (1 y 5 mo) (bilateral tonic body tension w increased salivation)	yes (2 y 9 mo) (tonic clonic)	febrile seizures (12 mo)	no	no	yes (1 y 9 mo) (generalized, 1x with fever, 2x without fewer, effectively treated with levetriacetam)	no	no	yes ( 4y 9 mo) (absence)	no	no	yes (7 y) (focal temporal lobe)	absences and EEG abnormalities in infancy, no further seizures, EEG normalized	no	no, but abnormal EEG	no
MRI anomalies	no	no	MRI at 2 years, 1 month of age: Multifocal patchy nonspecific supratentorial white matter disease scattered in both cerebral hemispheres, while some of the T2 prolongation adjacent to the posterolateral ventricles can be seen as a form of delayed myelination, the totality of the number of signal alterations is not normal. Brain MRI at 7 years, 11 months of age: Overall slight decreased conspicuit…	no	wide liquor spaces, slightly thin corpus callosum	NA	arachnoidal cyst	incomplete myelination	no	ventriculomegaly, atrophy of cerebral hemispheres	no	mild volume reduction of corpus callosum, enlarged left ventricle	choroidal fissur cysts	no	no	incomplete rotation of the left hippocampus	no	na	cavum septum pellucdum	no	no	no	n/a
Hypotonia	yes	yes, and ataxia, dysarthria	yes	no	no	no	yes	yes	yes	yes	yes	yes	yes	nk	yes	yes	nk	yes	no	yes	yes	no	no
Sleeping difficulties	no	no	no	difficulty to fall as sleep as child, somnoambulance	sleeps a lot	no	needs long to fall asleep	sleep disturbance	na	no	no	no	often agitated in his sleep	no	yes	no	nk	no	no	no	no	no	no
Behavioral anomalies	yes	attention deficit	no		no, but prefers being on her own	attention deficit	autism	no	no	yes	no	no	intermittend hand flapping, hyperactivity	ADHD	autistic features (stereotypies, weak interaction)	over familiar with strangers, poor sense of danger, anxious	nk	no	aggression, poor concentration, difficulty with social interaction w peers, immature behavior	no	no	lack of distance, ADHS, poor sense of danger, sometimes aggressive	no
Malformations/ organ abnormalities
Facial dysmorphism	yes	no	tall forehead with bitemporal narrowing, prominence of sagittal suture, midface retrusion, puffy eyelids, high arched sparse brows, long eyelashes, downslanting palpebral fissures, bulbous nasal tip, crowded teeth, prominent chin	prominent supraorbital ridges, deepset eyes, broad nasal tip, full lips, large ears	synophrys, upslanting palpebral fissures, broad nasal tip	prominent forehead, high arched flared eye brows, narrow palpebral fissures with epicanthic folds, protruding ears, broad/fleshy nasal tip, poorly formed philtrum, full lower lip, micrognathia	asymmetric ears, prominent forehead, long eyelashes	high forehead, long philtrum, hypertelorism	trigonocephalus, laterally highly arched eyebrows, upslanting palpebral fissures, mild hypertelorismus, wide nasal bridge, anteverted nares, long philtrum, thin upper lip, thick everted lower lip, short neck	preauricular fistula on left ear	yes	upslanting palpebral fissures, hypertelorism, long, curled eyelashes, long, smooth philtrum, thin uper lip vermilion border	epicanthal folds, narrow palpebral fissures, smooth philtrum, thin upper lip, pointed chin	long face, synophrys, long eyelashes, epicanthal folds, deep set hooded eyes, long and thin philtrum, hirsutism on back	spread eye brows, epicanthus, bilateral ptosis, down-slanting palpebral fissures, malar flattening, broad nasal tip	large nose, prominent columella	frontal bossing, wide upslanting palpebral fissures, large ears, prominent columella	low hanging columella, long smooth philtrum, thin upper vermillion border, down slanting palpebral fissures, brachycephaly, low set mildly anteverted ears	hypertelorism, low set large ears, synophrys, brachycephaly, hirsuite	broad nose with prominent columella, smooth philtrum, small upper lip	epicanthus, telecanthus, full lips, large mouth, large ears	prominent eyebrows, long palpebral fissures, periorbital fullness, broad nasal tip, flat philtrum, thin upper vermillion	large simple ears, unusual discoloration of left iris
Abnormalities of hands and feet	cavovarus bilaterally, brachymetatarsia 1,2 biateral	no	hypermobility of small joints, severe pronation with hindfoot malformation	clinodactyly 5 bilaterally	shortened metacarpals 4,5, genua valga, pes planovalgus, syndactyly 2,3 toes, stiff joints	short and tapering fingers	no	tapering fingers	clinodactyly finger 5	no	no	tapering fingers, proximally inserted thumbs	planovalgus feet, clinodactyly toes 4 + 5	no	mild fetal finger pads, clinodactyly of toes IV	no	nk	mild bilateral syndactyly 2,3 toes, fetal finger pads, brachydactyly 5	bilateral toe syndactyly 2, 3, double jointes thumbs	broad hands and feet	clinodactyly V, large hands	broad hands and feet, broad and short thumbs, big toes	partial skin syndactyly toes 2,3
Cleft lip or palate	no	no	no	no	no	no	no	no	no	no	no	no	no	narrow palate required expander	no	no	no	high arched palate	yes (unilateral)	no	no	no	no
Skeletal anomalies	right thoracic scoliosis	Enthesitis-related juvenile idiopathic arthritis	no	no	kyphosis	broad neck, joint laxity	delayed bone age	no	rhizomelic arm and leg shortening	no	no	unilateral talipes, length difference of lower limbs	no	narrow chest	no	no	no	no	pectus excavatum, floating rib, humeri short compared to radii	habitual subluxation of patella	no	hallux valgus	cavus foot, ankle hypermobility
Vision anomalies	hypermetropia, alternating strabismus	accomodation problems, myopia	no	no	unilateral strabismus	hypermetropia	nk	no	no	no	no	esotropia	astigmatism, intermittend strabismus	esotropia, astigmatism, ambyopia	mild hypermetropia	no	no	no	no	hypermetropia	no	no	no
Other
recurrent infections/otitis media	yes	yes	yes, recurrent otitis media		yes	no	yes	no	mild ear ventilation disorder bilateral/no recurrent infections	nk	no	no	yes	yes	no	no	yes	no	no	nk	no	no	glue ears until 4 y
Other anomalies	no	Hyper-IgD syndrome	persistent pulmonary hypertension in newborn (PPHN), dystonia, choreiform movements, bilateral sensoryneural hearing loss with enlarged vestibular aqueduct of both ears, dysphagia, mild right hydronephrosis, Marcus-Gunn jaw-winking syndrome	>10 spider naevi, mild conductive hearing impairment in early childhood	chronic increase of blood sedimentation rate (BSR) without inflammatory features	oligoamnios and bilateral dysplastic kidneys (detected at USS at 28/40), micropenis, hypospadias, urethral hypoplasia with VUR requireing vesicostomy, progressive deterioration of renal function leading to chronic renal insufficiency requiring dialysis (from 21 mo), renal transplant at 3 y	tired very fast (gets worse), no muscle weakness, sandal gaps, sacral dimple, feeding difficulties, obstipation	no	craniosynostosis, umbilical hernia	spastic tetraparesis	no	encopresis	ECG: prolonged QT interval, not confirmed in long term ECG	retractile right testicle	aortic stenosis with bicuspid valve, joint hyperlaxity, genu valgum, motor dyspraxia, coordination problems	lymphangectasia of bowel requiring resection, IDDM	delayed teeth eruption, teeth malposition	mild renal pelvicaliectasis (resolved), chordee (surgically corrected)	preauricular skin tag, hemangioma right temple, diaphragm anomaly, neonatal teeth	vesico-renal reflux (resolved), tooth and jaw malposition (brackets)	pyloric stenosis (surgically corrected)	borreliosis with reversible facial palsy at age 8 y, hyperphagia, enuresis nocturna	isolated right inferior iris atrophy (congenital)
Further, previous (genetic) testing with normal or unclear results	chromosomal microarray, RASopathy panel, FraX, Prader-Willi, Kabuki syndrome normal	epilepsy panel normal	biochemical studies (plasma amino acids, urine organic acids, plasma acylcarnitines, very long chain fatty acids, lysosomal enzyme panel, carbohydrate-deficient transferrins), karyotype, chromosomal microarray, methylation analysis for Prader-Willi syndrome, SLC26A4 sequencing, and X-linked intellectual disability gene panel normal; nondiagnostic syndromic autism panel (paternally inherited VUS i…	karyotype, chromosomal microarray, Fragile X and RSK2 gene silencing normal	18p11.21-q11.1 duplication, 1.375 kb, paternally inherited	chromosomal microarray (60K customized array CGH): de novo duplication 18p11.31	chromosomal microarray normal	MECP2, aminoacids and acylcarnitines in DBS by tandem mass spectrometry normal	CNV analysis (exome) normal	aminoacids and acylcarnitines in DBS by tandem mass spectrometry normal, transferrin isoelectric focussing normal	17p12 (PMP22) duplication	karyotyping normal, chromosomal microarray duplication 8p22 (907kb) of unclear significance	karyotyping, Fragile X normal	chromosomal microarray, metabolic workup normal	array CGH, Fragile X, ID panel (286 genes) normal	chromosomal microarray and RASopathy panel normal	15q13.3 503kb duplication (affecting CHRNA7) maternally inherited	chromosomal microarray and Fragile X normal	chromosomal microarray, FGFR1, SLO testing normal	karyotyping, chromosomal microarray (Affymetrix 6.0 SNP array) normal	karyotyping normal	FMR1, trio exome (SNV) normal	Fragile X, karyotype, FISH 22q11.2, MLL sequencing normal
