# Supplementary material for: De novo missense variants in FBXO11 alter its protein expression and subcellular localization
Source: Hum Mol Genet. 2021 Sep 9;31(3):440–54. doi: 10.1093/hmg/ddab265 (PMC8825234; doi:10.1093/hmg/ddab265)
Supplement: Table_S3_050721_ddab265 [file table_s3_050721_ddab265.xlsx]

## Sheet: Sheet1
	Patient ID in manuscript	Age last visit	Gender	cDNA change (NM_001190274.1)	Protein change	ACMG class	ACMG criteria	variant type	Variant type by domain	functional consequences (E-expression, L-localization)	Inheritance	short stature/ tall stature	Overweight (BMI>25)/ hyperphagia	Microcephaly/ macrocephaly	DD/ID (severity)	Behavioural problems	Hypotonia	Epilepsy/ abnormal EEG	MRI abnormalities	facial dysmorphism	Abnormalities of hands and feet & skeletal	Vision problems	recurrent infections
current	1	11 y	female	c.412 A>G	p. (Arg138Gly)	4	PM1 + PM2 + PM5 + PM6 + PP2	missense	NLS	E+L	de novo	-	-	-	moderate	+	+	-	-	+	+	+	+
current	2	15 y	female	c.2036A>G	p.(Asn679Ser)	4	PS2 + PM1 + PM2 + PP2	missense	CASH 2	E	de novo	-	-	-	mild	+	+	+	-	-	-	+	+
current	3	10 y 1 mo	male	c.1645G>A	p.(Gly549Arg)	4	PS2 + PM1 + PM2 + PP2	missense	CASH 1	E+L	de novo	nk	-	MIC	severe	-	+	+	+	+	+	-	+
current	4	20 y	male	c.502_504del	p.(Phe168del)	5	PS2 + PM1 + PM2 + PM4	aa	F-Box-aa	E+L	de novo	-	-	-	mild	nk	-	-	-	+	+	-	nk
current	5	15 y	female	c.404A>G	p.(Lys135Arg)	4	PS2 + PM1 + PM2 + PP2	missense	NLS	E+L	de novo	-	+	-	moderate	+	-	-	+	+	+	+	+
current	6	10y 2 mo	male	c.1261G>A	p.(Gly421Arg)	4	PS2 + PM1 + PM2 + PP2	missense	CASH 1	E	de novo	-	-	-	mild	+	-	-	NA	+	+	+	-
current	7	9 y 6 mo	male	c.617A>G	p.(Tyr206Cys)	4	PM2 + PM6 + PP2 + PP3	missense	missense	E	de novo	short	-	-	mild	+	+	+	+	+	-	nk	+
current	9	3 y 3 mo	male	c.2125A>G	p.(Met709Val)	4	PS2 + PM1 + PM2 + PP2	missense	CASH 3		de novo	short	-	-	mild	-	+	+	-	+	+	-	-
current	10	4 y	male	c.1949A>C	p.(His650Pro)	4	PM1 + PM2 + PM6 + PP2	missense	CASH 2		de novo	-	-	-	severe	+	+	+	+	+	-	-	nk
current	11	14 y	male	c.2729A>T	p.(Asp910Val)	4	PS2 + PM2 + PM5 + PP2	missense	CT		de novo	-	-	nk	mild	-	+	-	-	+	-	-	-
current	12	5 y 7 mo	male	c.1648G>C	p.(Gly550Arg)	4	PS2 + PM1 + PM2 + PP2	missense	CASH 1		de novo	-	+	MIC	mild	-	+	-	+	+	+	+	-
current	13	2 y 10 mo	male	c.1504A>C	p.(Thr502Pro)	4	PS2 + PM1 + PM2 + PP2	missense	CASH1		de novo	-	-	-	mild	+	+	+	+	+	+	+	+
current	14	9 y 1 mo	male	c.1733C>G	p.(Thr578Arg)	4	PM2 + PM6 + PP2 + PP3	missense	CASH 2		de novo	-	-	-	mild	+	nk	-	-	+	-	+	+
current	15	8 y 8 mo	male	c.1797+1G>A	p.?	5	PVS1 + PS2 + PM2	NMD-LGD	splice		de novo	-	-	-	mild	+	+	-	-	+	+	+	-
current	16	10 y 6 mo	male	c.2224C>T	p.(Arg742*)	5	PVS1 + PS2 + PM2	NMD-LGD	nonsense		de novo	short	-	-	moderate	+	+	+	+	+	-	-	-
current	17	8 y	female	c.2338+1G>A	p.?	4	PM2 + PM4 + PM6	NMD-LGD	Splice		de novo	-	-	MIC	mild	nk	nk	-	-	+	nk	-	+
current	18	15 mo	male	c.588-2A>G	p.?	5	PVS1 + PS2 + PM2	NMD-LGD	Splice		de novo	-	-	-	moderate	-	+	-	NA	+	+	-	-
current	19	17 y	female	c.1696del	p.(Ile566Phefs*6)	5	PVS1 + PS2 + PM2	NMD-LGD	nonsense		de novo	-	-	-	mild	+	-	+	+	+	+	-	-
current	20	11 y 2 mo	female	Del intragenic ex2-11	exome del	na	na	NMD-LGD	Intragenic deletion		de novo	-	+	-	mild	-	+	+	-	+	+	+	nk
current	21	3 y 10 mo	male	Del intragenic ex1-7	array del	na	na	NMD-LGD	Intragenic deletion		de novo	-	-	-	mild	-	+	-	-	+	+	-	-
current	22	11 y 6 mo	male	Del ex2-23 + MSH6	exome del	na	na	NMD-LGD	Intragenic deletion		de novo	-	+	-	moderate	+	-	+	-	+	+	-	-
current	23	17 y	male	Del ex2-23 + MSH6	array del	na	na	NMD-LGD	Intragenic deletion		de novo	-	-	nk	mild	-	-	-	NA	+	+	+	+
current (not included due to 2nd pathogenic variant)	8			c.554G>A	p.(Arg185His)			missense	F-Box	E+L	de novo	-	-	-	severe	-	+	+	+	+	+	-	-
Fritzen et al. 2018	Individual 1	4y	male	c.442+1dup	p.?	5	PVS1 + PS2 + PM2	NMD-LGD	Splice		de novo	-	-	MIC	mild	+	-	-	+	+	+	-	nk
Fritzen et al. 2018	Individual 2	3y 1mo	male	c.2738_2739del	Tyr913*	5	PVS1 + PS1 + PM2 + PM6	noNMD-LGD	Nonsense C		de novo	short	-	MIC	moderate	+	+	-	NA	+	+	+	nk
Gregor et al. 2018	Individual 1	9y 3mo	male	c.1612A>G	p.(Ile538Val)	4	PS2 + PM1 + PM2 + PP2	missense	CASH 1	L	de novo	short	-	-	severe	+	+	-	-	+	+	+	-
Gregor et al. 2018	Individual 2	8y	female	c.414A>T	p.(Arg138Ser)	4	PS2 + PM2 + PM5 + PP2	missense	NLS	E+L	de novo	-	-	-	moderate	+	+	+	+	+	+	+	-
Gregor et al. 2018	Individual 3	7y 5mo	male	c.467A>G	p.(Gln156Arg)	4	PS2 + PM1 + PM2 + PP2	missense	F-Box	E+L	de novo	-	-	-	mild	+	+	-	-	+	+	-	+
Gregor et al. 2018	Individual 4	8y	male	c.1868C>G	p.(Thr623Arg)	4	PS2 + PM1 + PM2 + PP2	missense	CASH 2	L	de novo	short	-	MIC	severe	+	+	+	-	+	+	+	+
Gregor et al. 2018	Individual 5	29y	female	c.2518T>C	p.(Ser840Pro)	4	PS2 + PM1 + PM2	missense	ZF	L	de novo	-	-	MAC	moderate	+	-	+	+	+	+	-	-
Gregor et al. 2018	Individual 6	10y 10mo	female	c.2675C>A	p.(Ala892Asp)	4	PM1 + PM2 + PM6 +PP2	missense	ZF	L	de novo	short	-	-	moderate	-	+	+	NA	+	-	+	-
Gregor et al. 2018	Individual 7	15y	male	c.2714C>G	p.(Pro905Arg)	4	PS2 + PM2 + PP2 + PP3	missense	CT	N	de novo	tall	+	MAC	moderate	+	+	+	+	-	-	-	-
Gregor et al. 2018	Individual 8	7y 6mo	male	c.2729A>G	p.(Asp910Gly)	4	PS2 + PM2 + PP2 + PP3	missense	CT	L	de novo	-	-	nk	moderate	+	+	-	NA	+	+	+	-
Gregor et al. 2018	Individual 9	3y 10mo	male	c.319_320del	p.(Leu107Alafs*45)	5	PVS1 + PS2 + PM2	NMD-LGD	Frameshift		de novo	-	-	MIC	mild	+	+	-	NA	+	+	+	-
Gregor et al. 2018	Individual 10	5y	female	c.506_507del	p.(Ser169Leufs*9)	5	PVS1 + PS2 + PM2	NMD-LGD	Frameshift		de novo	-	+	-	moderate	+	+	-	NA	+	-	-	-
Gregor et al. 2018	Individual 11	14y	male	c.1042-1G>C	p.?	5	PVS1 + PS2 + PM2	NMD-LGD	Splice		de novo	tall	+	-	moderate	+	-	-	-	+	+	+	+
Gregor et al. 2018	Individual 12	1y 6mo	female	c.1260+1G>C	p.?	5	PVS1 + PS2 + PM2	NMD-LGD	Splice		de novo	-	-	MIC	moderate	+	+	-	-	+	-	-	-
Gregor et al. 2018	Individual 13	8y 4mo	male	c.1825_1829del	p.(Glu609*)	5	PVS1 + PS2 + PM2	NMD-LGD	nonsense		de novo	-	+	MIC	mild	-	+	-	-	+	+	+	-
Gregor et al. 2018	Individual 14	9y 10mo	male	c.2084-1G>A	p.?	4	PS2 + PM2 + PM4	NMD-LGD	Splice		de novo	-	+	-	severe	+	+	-	NA	+	nk	-	-
Gregor et al. 2018	Individual 15	11y 5mo	male	c.2084-6_2085dup	p.(Gly697*)	5	PVS1 + PS2 + PM2	NMD-LGD	nonsense		de novo	-	+	-	moderate	+	-	+	NA	+	+	+	+
Gregor et al. 2018	Individual 16	19y	female	c.2700_2703dup	p.(Ala902Ilefs*4)	5	PVS1 + PS2 + PM2	noNMD-LGD	Frameshift C		de novo	-	-	-	moderate	+	+	-	+	+	+	+	+
Gregor et al. 2018	Individual 16	13y 6mo	male	Array del	array del	na	na	NMD-LGD	Intragenic deletion		de novo	-	+	-	moderate	+	+	-	+	+	-	-	-
Gregor et al. 2018	Individual 17	15y 4mo	female	Array del	array del	na	na	NMD-LGD	Intragenic deletion		de novo	-	+	-	moderate	+	+	-	NA	+	+	-	nk
Gregor et al. 2018	Individual 17	2y 4mo	male	c.2709dup	p.(Glu904*)	5	PVS1 + PS2 + PM2	noNMD-LGD	Nonsense C		de novo	-	-	-	moderate	-	+	-	-	+	+	-	+
Gregor et al. 2018	Individual 18	9y 2mo	male	c.2738_2739del	p.(Tyr913*)	5	PVS1 + PS1 + PS2 + PM2	noNMD-LGD	Nonsense C		de novo	short	-	MIC	severe	+	+	-	-	+	+	+	-
Jansen et al. 2019	Individual 1	5 y	male	c.2592_2593del	p.(Ile864Metfs*6)	5	PVS1 + PM2 + PM6	NMD-LGD	Frameshift		de novo	-	-	-	mild	+	+	-	NA	+	+	-	nk
Jansen et al. 2019	Individual 2	4 y	male	c.2074T>A	p.(Tyr692Asn)	4	PM1 + PM2 + PM5 + PM6	missense	CASH 2		de novo	-	-	-	moderate	+	+	-	+	+	+	-	nk
Jansen et al. 2019	Individual 3	8 y	female	c.2570_2572del	p.(Asn857del)	4	PM1 + PM2 + PM4 + PM6	aa	ZF-aa		de novo	-	-	-	mild	+	-	-	NA	+	+	+	+
Jansen et al. 2019	Individual 4	14 y 11 mo	male	c.2520_2521del	p.(Ser841Leufs*8)	5	PVS1 + PS2 + PM2	NMD-LGD	Frameshift		de novo	short	+	MIC	mild	+	-	-	+	+	+	+	nk
Jansen et al. 2019	Individual 5	8 y 6 mo	female	c.552del	p.(Lys184Asnfs*27)	5	PVS1 + PS2 + PM2	NMD-LGD	Frameshift		de novo	-	+	-	mild	+	+	-	-	+	+	-	nk
Jansen et al. 2019	Individual 6	11 y 8 mo	female	Array del	array del	na	na	NMD-LGD	Intragenic deletion		de novo	-	+	-	mild	+	+	-	+	+	+	-	nk
Jansen et al. 2019	Individual 7	11 y	female	Array del	array del	na	na	NMD-LGD	Intragenic deletion		de novo	-	+	MIC	mild	+	-	-	NA	+	+	-	nk
Jansen et al. 2019	Individual 8	21 y	male	c.2145G>C	p.(Lys715Asn)	5	PS1 + PM1 + PM2 + PM6	missense	CASH 3		de novo	-	-	-	severe	-	+	+	+	+	+	+	nk
Jansen et al. 2019	Individual 9	15 y	male	c.2738_2739del	p.(Tyr913*)	5	PVS1 + PS1 + PS2 + PM2	noNMD-LGD	Nonsense C		de novo	-	+	-	severe	+	+	+	-	+	+	+	nk
Jansen et al. 2019	Individual 10	16 y 5 mo	female	c.2568_2572del	p.(Asn857Hisfs*12fs)	5	PVS1 + PM2 + PM6	NMD-LGD	Frameshift		de novo	-	-	-	mild	-	-	-	-	+	-	-	nk
Jansen et al. 2019	Individual 11	2 y	male	c.2685_2686del	p.(Ser896*)	5	PVS1 + PS2 + PM2	noNMD-LGD	Nonsense C		de novo	short	+	MIC	mild	-	+	-	-	+	-	+	nk
Jansen et al. 2019	Individual 12	6 y 5 mo	male	c.1798-1G>A	p.?	4	PS2 + PM2 + PM4	NMD-LGD	Splice		de novo	tall	+	-	mild	+	+	-	NA	+	+	-	+
Jansen et al. 2019	Individual 13	8 y 6 mo	female	c.1781A>G	p.(His594Arg)	4	PS2 + PM1 + PM2 + PP2	missense	CASH 2		de novo	short	-	MIC	moderate	-	+	-	-	+	nk	+	nk
Jansen et al. 2019	Individual 14	17 y	male	c.1517A>G	p.(Tyr506Cys)	4	PS2 + PM1 + PM2 + PP2	missense	CASH 1	E+L	de novo	short	+	-	moderate	-	-	-	-	+	+	-	nk
Jansen et al. 2019	Individual 15	17 y	male	c.606A>C	p.(Glu202Asp)	4	PS2 + PM2 + PP2 + PP3	missense	F-Box		de novo	-	-	-	severe	+	+	+	-	-	-	-	nk
Jansen et al. 2019	Individual 16	2 y	male	c.2060G>A	p.(Gly687Asp)	4	PS2 + PM1 + PM2 + PP2	missense	CASH 2		de novo	-	-	-	mild	-	+	-	+	+	+	+	nk
Jansen et al. 2019	Individual 17	9 y 3 mo	male	c.2145G>C	p.(Lys715Asn)	5	PS1 + PM1 + PM2 + PM6	missense	CASH 3		de novo	-	-	-	mild	-	+	-	+	+	+	+	nk
Jansen et al. 2019	Individual 18	5 y 6 mo	male	c.668del	p.(Pro223Glnfs*23)	5	PVS1 + PM2 + PM6	NMD-LGD	Frameshift		de novo	-	-	-	mild	+	-	-	NA	+	+	-	+
Jansen et al. 2019	Individual 19	17 y	male	c.1967A>G	p.(Asn656Ser)	4	PS2 + PM1 + PM2 + PP2	missense	CASH 2		de novo	short	-	-	mild	+	-	-	-	+	nk	nk	nk
Jansen et al. 2019	Individual 20	5 y	male	c.1660T>G	p.(Phe554Val)	4	PM1 + PM2 + PM6 + PP2	missense	CASH 1		de novo	-	-	-	mild	+	nk	-	+	+	+	-	nk
Jansen et al. 2019	Individual 21	13 y	male	c.2395_2397del	p.(Asn799del)	4	PM1 + PM2 + PM4 + PM6	aa	CASH 3-aa		de novo	short	-	-	mild	-	-	-	+	+	+	+	nk
Jansen et al. 2019	Individual 22	12 y	male	c.1830T>G	p.(Asn610Lys)	4	PS2 + PM1 + PM2 + PP2	missense	CASH 2		de novo	tall	+	-	mild	+	-	-	-	+	-	-	nk
Jansen et al. 2019	Individual 23	nk	male	c.2748_2749del	p.(Pro917Thrfs*5)	5	PVS1 + PM2 + PM6	noNMD-LGD	Frameshift C		de novo	-	-	-	mild	+	nk	nk	NA	nk	nk	nk	nk
Jansen et al. 2019	Individual 24	nk	male	c.2075A>T	p.(Tyr692Phe)	4	PM1 + PM2 + PM5 + PM6	missense	CASH 2		de novo	-	+	-	mild	+	nk	nk	NA	nk	nk	nk	nk
Kahrizi et al. 2020	M8800055	14 y	female	c.1921-1G>C	p.?	4	PS2 + PM2 + PM4	NMD-LGD	Splice		de novo	-	+	MIC	moderate	-	nk	-	NA	nk	+	nk	nk
Lee et al. 2020	1	20 y	female	c.2401_2405dup	p.(Gly803Leufs*6)	4	PVS1 + PM2	NMD-LGD	Frameshift		familial	nk	-	MAC	mild	nk	nk	+	-	+	nk	+	nk
Lee et al. 2020 (not included in correlation)	2	18 y	female	c.2401_2405dup	p.(Gly803Leufs*6)	4	PVS1 + PM2	NMD-LGD	Frameshift		familial	nk	-	MAC	mild	+	nk	-	-	+	nk	-	nk
Lee et al. 2020 (not included in correlation)	3	40 y	female	c.2401_2405dup	p.(Gly803Leufs*6)	4	PVS1 + PM2	NMD-LGD	Frameshift		familial	nk	-	MAC	mild	nk	nk	-	NA	+	nk	-	nk
van Engelen et al. 2021	1	5 y	male	Deletion ex2-23 + MSH6	array del	na	na	NMD-LGD	intragenic deletion		de novo	-	-	-	severe	+	nk	-	NA	+	nk	-	-
